# Supplementary material for: Identification of Salicylates in Willow Bark (Salix Cortex) for Targeting Peripheral Inflammation
Source: Int J Mol Sci. 2021 Oct 15;22(20):11138. doi: 10.3390/ijms222011138 (PMC8540557; doi:10.3390/ijms222011138)
Supplement: Supplementary file 1 [file ijms-22-11138-s001.zip]

Archive with 1 entries (1 files):
- ijms-1410266-supplementary.pdf
